# Supplementary material for: Moonlight Is Perceived as a Signal Promoting Genome Reorganization, Changes in Protein and Metabolite Profiles and Plant Growth
Source: Plants (Basel). 2023 Mar 2;12(5):1121. doi: 10.3390/plants12051121 (PMC10004791; doi:10.3390/plants12051121)
Supplement: Supplementary file 1 [file plants-12-01121-s001.zip]

Archive with 2 entries (2 files):
- Supplementary Figures.pdf
- Supporting Tables Singiri et al.xlsx
